# Supplementary material for: “Switch-Off-On” Detection of Fe3+ and F− Ions Based on Fluorescence Silicon Nanoparticles and Their Application to Food Samples
Source: Nanomaterials (Basel). 2022 Jan 10;12(2):213. doi: 10.3390/nano12020213 (PMC8779261; doi:10.3390/nano12020213)
Supplement: Supplementary file 1 [file nanomaterials-12-00213-s001.zip]

Archive with 1 entries (1 files):
- nanomaterials-1487382-supplementary.pdf
